# Supplementary material for: Identifying Mitotic Kinesins as Potential Prognostic Biomarkers in Ovarian Cancer Using Bioinformatic Analyses
Source: Diagnostics (Basel). 2022 Feb 12;12(2):470. doi: 10.3390/diagnostics12020470 (PMC8871464; doi:10.3390/diagnostics12020470)
Supplement: Supplementary file 1 [file diagnostics-12-00470-s001.zip]

Archive with 1 entries (1 files):
- diagnostics-1580768-supplementary.pdf
